# Supplementary material for: Identification of the novel activity-driven interaction between synaptotagmin 1 and presenilin 1 links calcium, synapse, and amyloid beta
Source: BMC Biol. 2016 Mar 31;14:25. doi: 10.1186/s12915-016-0248-3 (PMC4818459; doi:10.1186/s12915-016-0248-3)
Supplement: Additional file 2: — Proteins identified in mass spectrometry screen of mouse brain lysates for novel PS1 calcium-dependent interactors. Synaptotagmin 1 (Syt1) was detected in high calcium condition (calcium +) when GST-PS1 L6-7 and GST-PS1 NT recombinant peptides were used for pull-down. Excised band size and protein matches are indicated. (n = 3; Data from one representative experiment is shown). (XLSX 20 kb) [file 12915_2016_248_MOESM2_ESM.xlsx]

## Sheet: Sheet1
Additional file 2. Proteins detected in the mass spectrometry screen for novel PS1 calcium-depended interactors
	The table shows 50-80 kDa proteins identifiend in the excised gel slices. One representative experiment is shown.
GST-PS1 L6-7 pull-down calcium (-) 45-55 kDa				GST-PS1 L6-7 pull-down calcium (+) 45-55 kDa				GST-PS1 L6-7 pull-down calcium (-) 60-70 kDa				GST-PS1 L6-7 pull-down calcium (+) 60-70 kDa				GST-PS1 NT pull-down calcium (-)				GST-PS1 NT pull-down calcium (+)
Protein matches				Protein matches				Protein matches				Protein matches				Protein matches				Protein matches
unique peptides	total peptides	protein		unique peptides	total peptides	protein		unique peptides	total peptides	protein		unique peptides	total peptides	protein		unique peptides	total peptides	protein		unique peptides	total peptides	protein
29	76	Tubb2b_IPI:IPI00109061.1		27	70	Tubb2b_IPI:IPI00109061.1		23	42	Tubb2b_IPI:IPI00109061.1		24	36	Tubb2b_IPI:IPI00109061.1		15	28	Tubb2b_IPI:IPI00109061.1		20	36	Tubb2b_IPI:IPI00109061.1
26	60	Atp5a1_IPI:IPI00130280.1		25	46	Atp5a1_IPI:IPI00130280.1		18	47	Gstm5_IPI:IPI00114380.1		19	37	Gstm5_IPI:IPI00114380.1		14	28	Gstm5_IPI:IPI00114380.1		16	25	Gstm5_IPI:IPI00114380.1
21	65	Gstm5_IPI:IPI00114380.1		21	64	Gstm5_IPI:IPI00114380.1		17	24	Ctnnd1_IPI:IPI00316623.4		18	20	Ctnnd2_IPI:IPI00136135.1		12	18	Tuba1a_IPI:IPI00110753.1		14	23	Tuba1a_IPI:IPI00110753.1
19	53	Tuba1a_IPI:IPI00110753.1		20	58	Tuba1a_IPI:IPI00110753.1		16	26	Tuba1a_IPI:IPI00110753.1		17	22	Ctnnd1_IPI:IPI00316623.4		9	11	Dpysl2_IPI:IPI00114375.2		9	13	Gstm1_IPI:IPI00230212.5
15	57	Gstm1_IPI:IPI00230212.5		16	41	Gstm1_IPI:IPI00230212.5		15	38	Gstm1_IPI:IPI00230212.5		16	16	Nsf_IPI:IPI00656325.2		9	12	Mapt_IPI:IPI00113584.2		9	10	Eef1a2_IPI:IPI00119667.1
15	18	Cnp_IPI:IPI00229598.4		16	18	Cnp_IPI:IPI00229598.4		15	16	Nsf_IPI:IPI00656325.2		15	40	Gstm1_IPI:IPI00230212.5		7	9	Tubb4_IPI:IPI00109073.5		8	10	Tubb4_IPI:IPI00109073.5
12	26	Tubb4_IPI:IPI00109073.5		16	26	Syt1_IPI:IPI00129618.1		12	13	Hspa8_IPI:IPI00323357.3		13	23	Tuba1a_IPI:IPI00110753.1		7	13	Gstm1_IPI:IPI00230212.5		8	8	Dpysl2_IPI:IPI00114375.2
11	79	Gstp1_IPI:IPI00555023.2		14	34	Eef1a2_IPI:IPI00119667.1		11	15	Slc25a4_IPI:IPI00115564.5		11	12	Hspa8_IPI:IPI00323357.3		7	7	Camkv_IPI:IPI00122486.3		7	11	Gstp1_IPI:IPI00555023.2
10	12	Tubb3_IPI:IPI00112251.1		11	22	Tubb4_IPI:IPI00109073.5		10	11	Slc25a12_IPI:IPI00308162.3		10	14	Slc25a4_IPI:IPI00115564.5		7	7	Cnp_IPI:IPI00229598.4		7	8	Atp5a1_IPI:IPI00130280.1
10	22	Eef1a2_IPI:IPI00119667.1		11	14	Tubb3_IPI:IPI00112251.1		10	12	Atp5a1_IPI:IPI00130280.1		9	93	Psen1_IPI:IPI00117124.1		6	14	Gstp1_IPI:IPI00555023.2		7	10	Mapt_IPI:IPI00113584.2
10	13	Slc25a4_IPI:IPI00115564.5		9	53	Gstp1_IPI:IPI00555023.2		10	11	Ctnnd2_IPI:IPI00136135.1		8	31	Gstp1_IPI:IPI00555023.2		6	7	Atp5a1_IPI:IPI00130280.1		7	9	Cnp_IPI:IPI00229598.4
9	21	Gstm7_IPI:IPI00121280.5		7	20	Gstm7_IPI:IPI00121280.5		9	17	Tubb4_IPI:IPI00109073.5		8	12	Tubb4_IPI:IPI00109073.5		5	6	Atp5b_IPI:IPI00468481.2		6	6	Atp5b_IPI:IPI00468481.2
6	46	Gstp2_IPI:IPI00283531.8		7	12	Eef1a1_IPI:IPI00307837.6		8	8	Ctnna2_IPI:IPI00119870.2		8	9	Cnp_IPI:IPI00229598.4		5	7	Gstm7_IPI:IPI00121280.5		5	5	Camkv_IPI:IPI00122486.3
6	6	Eno1_IPI:IPI00462072.3		7	7	Cpne6_IPI:IPI00129451.1		8	9	Cnp_IPI:IPI00229598.4		7	7	Atp5a1_IPI:IPI00130280.1		3	10	Gstp2_IPI:IPI00283531.8		5	10	Gstm7_IPI:IPI00121280.5
6	13	Eef1a1_IPI:IPI00307837.6		6	15	Mbp_IPI:IPI00115240.1		7	27	Gstp1_IPI:IPI00555023.2		7	7	Ctnna2_IPI:IPI00119870.2		3	3	Gad1_IPI:IPI00318496.1		4	4	Tubb3_IPI:IPI00112251.1
6	6	Atp5b_IPI:IPI00468481.2		6	8	Atp5o_IPI:IPI00118986.1		6	6	Atp1a3_IPI:IPI00122048.2		7	7	Tubb3_IPI:IPI00112251.1		3	3	Eef1a2_IPI:IPI00119667.1		4	5	Gad1_IPI:IPI00318496.1
6	6	Acta1_IPI:IPI00110827.1		6	8	Slc25a4_IPI:IPI00115564.5		5	5	Eef1a2_IPI:IPI00119667.1		7	9	Syt1_IPI:IPI00129618.1		2	126	Psen1_IPI:IPI00117124.1		4	4	Acta1_IPI:IPI00110827.1
6	20	Mbp_IPI:IPI00115240.1		5	7	Tubb5_IPI:IPI00117352.1		5	11	Gstm7_IPI:IPI00121280.5		6	10	Gstm7_IPI:IPI00121280.5		2	2	Tubb3_IPI:IPI00112251.1		4	4	Syt1_IPI:IPI00129618.1
6	7	Atp5o_IPI:IPI00118986.1		5	8	LOC100044454_IPI:IPI00135284.1		5	8	Eef1a1_IPI:IPI00307837.6		6	6	Atp1a3_IPI:IPI00122048.2		2	2	Eef1a1_IPI:IPI00307837.6		3	5	Eef1a1_IPI:IPI00307837.6
6	6	Slc25a12_IPI:IPI00308162.3		5	8	IPI:IPI00123176.1_IPI:IPI00123176.1		5	8	Mbp_IPI:IPI00115240.1		6	8	Eef1a2_IPI:IPI00119667.1		2	3	BC021614_IPI:IPI00121525.1		3	3	Eno2_IPI:IPI00122684.2
6	7	Rps3_IPI:IPI00134599.1		5	106	Psen1_IPI:IPI00117124.1		5	5	Idh3b_IPI:IPI00126635.1		6	6	LOC100044454_IPI:IPI00135284.1		2	2	Tubb5_IPI:IPI00117352.1		3	3	Hspa9_IPI:IPI00133903.1
6	7	Atp5c1_IPI:IPI00313475.1		4	38	Gstp2_IPI:IPI00283531.8		5	120	Psen1_IPI:IPI00117124.1		5	5	Slc25a12_IPI:IPI00308162.3		2	2	Acta1_IPI:IPI00110827.1		3	4	Tubb5_IPI:IPI00117352.1
5	7	Grpel1_IPI:IPI00117083.1		4	5	Grpel1_IPI:IPI00117083.1		5	6	Grpel1_IPI:IPI00117083.1		4	6	Eef1a1_IPI:IPI00307837.6		2	2	Camk2a_IPI:IPI00420725.4		3	4	Atp1b1_IPI:IPI00121550.3
5	98	Psen1_IPI:IPI00117124.1		4	6	Rps3_IPI:IPI00134599.1		4	5	IPI:IPI00123176.1_IPI:IPI00123176.1		4	4	IPI:IPI00123176.1_IPI:IPI00123176.1		2	2	Sept7_IPI:IPI00224626.3		3	3	Tuba4a_IPI:IPI00117350.1
5	5	Dpysl2_IPI:IPI00114375.2		3	3	Acta1_IPI:IPI00110827.1		4	4	Atp5o_IPI:IPI00118986.1		4	5	Idh3b_IPI:IPI00126635.1		2	2	Pkm2_IPI:IPI00407130.4		3	3	Eno1_IPI:IPI00462072.3
5	5	Ina_IPI:IPI00135965.2		3	3	Slc25a5_IPI:IPI00127841.3		4	4	Hspa5_IPI:IPI00319992.1		4	4	Hspa9_IPI:IPI00133903.1		2	2	Gsk3b_IPI:IPI00125319.1		2	21	Gstp2_IPI:IPI00283531.8
4	6	Tubb5_IPI:IPI00117352.1		3	4	Tuba4a_IPI:IPI00117350.1		3	3	LOC100044454_IPI:IPI00135284.1		4	6	Hspa1l_IPI:IPI00133208.3		2	2	Camk2d_IPI:IPI00112584.3		2	2	Hspa1l_IPI:IPI00133208.3
4	6	Actb_IPI:IPI00110850.1		3	3	Mtap6_IPI:IPI00115833.2		3	3	Rph3a_IPI:IPI00111151.2		4	5	Grpel1_IPI:IPI00117083.1		2	2	Atp1b1_IPI:IPI00121550.3		2	2	Smap1_IPI:IPI00127492.1
4	4	Mapt_IPI:IPI00113584.2		2	4	BC021614_IPI:IPI00121525.1		3	6	Hspa1l_IPI:IPI00133208.3		4	4	Rps3_IPI:IPI00134599.1		2	2	Tuba4a_IPI:IPI00117350.1		2	2	BC021614_IPI:IPI00121525.1
4	4	Slc25a11_IPI:IPI00230754.5		2	2	Slc25a3_IPI:IPI00124771.1		3	3	Ctnnb1_IPI:IPI00125899.1		4	5	Mtap6_IPI:IPI00115833.2		2	2	Eno1_IPI:IPI00462072.3		2	2	Sept7_IPI:IPI00224626.3
4	4	Tufm_IPI:IPI00274407.1		2	2	Atp1b1_IPI:IPI00121550.3		3	3	Tufm_IPI:IPI00274407.1		3	23	Gstp2_IPI:IPI00283531.8		1	1	Hspa1l_IPI:IPI00133208.3		2	2	Gsk3b_IPI:IPI00125319.1
3	5	IPI:IPI00123176.1_IPI:IPI00123176.1		2	2	Gm9376_IPI:IPI00911129.1		3	3	Hspa12a_IPI:IPI00279443.1		3	4	Mbp_IPI:IPI00115240.1		1	1	Glul_IPI:IPI00626790.3		2	2	Mbp_IPI:IPI00115240.1
3	3	LOC100044454_IPI:IPI00135284.1		2	3	Syt5_IPI:IPI00127867.1		2	34	Gstp2_IPI:IPI00283531.8		2	3	BC021614_IPI:IPI00121525.1		1	1	Smap1_IPI:IPI00127492.1		2	2	Cpne4_IPI:IPI00108980.2
3	3	Gstm2_IPI:IPI00228820.5		2	2	Slc1a2_IPI:IPI00230289.1		2	2	Tubb3_IPI:IPI00112251.1		2	2	Tuba4a_IPI:IPI00117350.1		1	1	Tubb2a_IPI:IPI00338039.1		2	2	Dpysl3_IPI:IPI00122349.1
3	3	Atp1b1_IPI:IPI00121550.3		2	2	Actb_IPI:IPI00110850.1		2	4	BC021614_IPI:IPI00121525.1		2	2	Acta1_IPI:IPI00110827.1		1	1	Gdi1_IPI:IPI00323179.3		2	2	Lancl1_IPI:IPI00131535.1
3	4	Slc25a5_IPI:IPI00127841.3		2	2	Lancl1_IPI:IPI00131535.1		2	2	Hspa9_IPI:IPI00133903.1		2	2	Atp5o_IPI:IPI00118986.1		1	1	Sept6_IPI:IPI00226602.3		2	2	Slc25a4_IPI:IPI00115564.5
2	2	Hspa1l_IPI:IPI00133208.3		2	2	Sept7_IPI:IPI00224626.3		2	2	Tuba4a_IPI:IPI00117350.1		2	2	Dpysl2_IPI:IPI00114375.2		1	1	Nfe2l2_IPI:IPI00120388.1		2	2	Pkm2_IPI:IPI00407130.4
2	6	BC021614_IPI:IPI00121525.1		2	2	Btrc_IPI:IPI00402788.2		2	2	Slc1a2_IPI:IPI00230289.1		2	2	Slc25a5_IPI:IPI00127841.3		1	1	Camk2a_IPI:IPI00230096.1		2	2	Ina_IPI:IPI00135965.2
2	3	Tuba4a_IPI:IPI00117350.1		2	3	Atp5b_IPI:IPI00468481.2		2	2	Dpysl2_IPI:IPI00114375.2		2	2	Slc1a2_IPI:IPI00230289.1		1	1	Ergic2_IPI:IPI00133365.1		2	2	Gda_IPI:IPI00458508.1
2	3	Mbp_IPI:IPI00223377.1		2	2	Camk2d_IPI:IPI00112584.3		2	2	Syn1_IPI:IPI00136372.3		2	2	Cpne6_IPI:IPI00129451.1		1	1	Mbp_IPI:IPI00115240.1		1	139	Psen1_IPI:IPI00117124.1
2	2	Ctnnd2_IPI:IPI00136135.1		2	2	Gapdhs_IPI:IPI00108939.1		2	2	Mapt_IPI:IPI00113584.2		2	2	Tubb5_IPI:IPI00117352.1		1	1	Gas7_IPI:IPI00120345.1		1	1	Alb_IPI:IPI00131695.3
2	2	Sfxn3_IPI:IPI00126115.1		2	2	Ctnnd1_IPI:IPI00316623.4		2	2	Tubb5_IPI:IPI00117352.1		2	2	Hspa5_IPI:IPI00319992.1		1	1	Actb_IPI:IPI00110850.1		1	1	Camk2a_IPI:IPI00420725.4
2	2	Farsa_IPI:IPI00263874.3		1	1	Gm3200_IPI:IPI00271869.1		2	2	Brsk1_IPI:IPI00515701.1		2	2	Slc25a3_IPI:IPI00124771.1						1	1	Serbp1_IPI:IPI00471475.1
2	3	Camk2a_IPI:IPI00230096.1		1	1	Hspa1l_IPI:IPI00133208.3		2	2	Slc25a5_IPI:IPI00127841.3		2	2	Ctnnb1_IPI:IPI00125899.1						1	1	Tubb2a_IPI:IPI00338039.1
2	2	Hnrnpk_IPI:IPI00223253.1		1	1	Tuba1b_IPI:IPI00117348.4		2	2	Atp5c1_IPI:IPI00313475.1		2	2	Gapdhs_IPI:IPI00108939.1						1	1	IPI:IPI00123176.1_IPI:IPI00123176.1
2	2	Slc1a2_IPI:IPI00230289.1		1	1	Tubb2a_IPI:IPI00338039.1		2	2	Slc25a22_IPI:IPI00109275.1		1	1	Gm3200_IPI:IPI00271869.1						1	1	Camk2a_IPI:IPI00230096.1
2	2	Ctnnd1_IPI:IPI00316623.4		1	1	Camk2a_IPI:IPI00420725.4		2	2	Lancl1_IPI:IPI00131535.1		1	1	Slc1a3_IPI:IPI00114279.1						1	1	Camk2d_IPI:IPI00112584.3
2	4	Lancl1_IPI:IPI00131535.1		1	1	Clpx_IPI:IPI00119808.1		1	1	Tuba1b_IPI:IPI00117348.4		1	1	Tubb2a_IPI:IPI00338039.1						1	1	Hspd1_IPI:IPI00308885.6
2	2	Mtap2_IPI:IPI00118075.1		1	1	Glb1l3_IPI:IPI00113006.4		1	1	Clpx_IPI:IPI00119808.1		1	1	Tuba1b_IPI:IPI00117348.4						1	1	Atp1b2_IPI:IPI00123704.1
2	2	Syt1_IPI:IPI00129618.1		1	1	Hbb-b1_IPI:IPI00553333.2		1	1	Tubb2a_IPI:IPI00338039.1		1	1	Hspa12a_IPI:IPI00279443.1						1	1	Mtap2_IPI:IPI00118075.1
2	3	Crmp1_IPI:IPI00312527.4		1	1	Camk2a_IPI:IPI00230096.1		1	1	Cdh2_IPI:IPI00323134.1		1	1	Pfkp_IPI:IPI00124444.1						1	1	Hbb-b2_IPI:IPI00316491.4
2	2	Ppp2r1a_IPI:IPI00310091.8		1	1	Slc25a23_IPI:IPI00283600.2		1	1	Slc1a3_IPI:IPI00114279.1		1	1	Clpx_IPI:IPI00119808.1						1	1	Camk2g_IPI:IPI00124695.1
2	2	Gapdhs_IPI:IPI00108939.1		1	1	Tubb2c_IPI:IPI00169463.1		1	1	Slc25a11_IPI:IPI00230754.5		1	1	Syt5_IPI:IPI00127867.1						1	1	Hspa8_IPI:IPI00323357.3
2	2	Idh3b_IPI:IPI00126635.1		1	1	Ass1_IPI:IPI00134746.5		1	1	Dclk1_IPI:IPI00119762.4		1	1	Slc25a22_IPI:IPI00109275.1						1	1	Ccdc104_IPI:IPI00226249.1
2	2	Gm10079_IPI:IPI00469918.4		1	1	A630033H20Rik_IPI:IPI00226923.1		1	1	Serbp1_IPI:IPI00471475.1		1	1	Serbp1_IPI:IPI00471475.1						1	1	Gpi1_IPI:IPI00228633.7
2	2	Wdr40b_IPI:IPI00228477.2		1	1	Tufm_IPI:IPI00274407.1		1	1	Sfxn3_IPI:IPI00126115.1		1	1	Sfxn3_IPI:IPI00126115.1						1	1	Paics_IPI:IPI00322096.7
2	2	Nefl_IPI:IPI00554928.3		1	1	Idh3b_IPI:IPI00126635.1		1	1	Tubb2c_IPI:IPI00169463.1		1	1	Tubb2c_IPI:IPI00169463.1
1	1	Gm3200_IPI:IPI00271869.1		1	1	Cpne4_IPI:IPI00108980.2		1	1	Ttc15_IPI:IPI00322302.1		1	1	Ttc15_IPI:IPI00322302.1
1	1	Eno2_IPI:IPI00122684.2		1	1	Atg2a_IPI:IPI00453848.5		1	1	Slc25a13_IPI:IPI00135651.1		1	1	Slc25a13_IPI:IPI00135651.1
1	1	Serbp1_IPI:IPI00471475.1		1	1	Slc25a12_IPI:IPI00308162.3		1	1	Slc2a9_IPI:IPI00380757.3		1	1	Slc2a9_IPI:IPI00380757.3
1	1	Tuba1b_IPI:IPI00117348.4		1	1	Nfe2l2_IPI:IPI00120388.1		1	1	Slc25a3_IPI:IPI00124771.1		1	1	Slc25a3_IPI:IPI00124771.1
1	1	Tubb2a_IPI:IPI00338039.1		1	1	Usmg5_IPI:IPI00624653.1		1	1	Gapdhs_IPI:IPI00108939.1		1	1	Gapdhs_IPI:IPI00108939.1
1	1	Sept7_IPI:IPI00224626.3		1	1	Atp1b2_IPI:IPI00123704.1		1	1	Acta1_IPI:IPI00110827.1		1	1	Acta1_IPI:IPI00110827.1
1	1	Clpx_IPI:IPI00119808.1		1	1	Slc32a1_IPI:IPI00132720.2		1	1	Ddx17_IPI:IPI00396797.2		1	1	Ddx17_IPI:IPI00396797.2
1	1	Samd4_IPI:IPI00228483.1		1	1	Jak1_IPI:IPI00126078.3
1	1	Arf1_IPI:IPI00221613.5		1	1	Syn1_IPI:IPI00136372.3
1	1	Rgs7_IPI:IPI00118769.2		1	1	Flt3l_IPI:IPI00223433.1
1	1	Slc25a22_IPI:IPI00109275.1		1	1	4833423E24Rik_IPI:IPI00349547.1
1	1	Sucla2_IPI:IPI00261627.1		1	1	Crmp1_IPI:IPI00312527.4
1	1	Tubb2c_IPI:IPI00169463.1
1	1	Atp6v1b2_IPI:IPI00119113.3
1	1	Btrc_IPI:IPI00402788.2
1	1	Camk2d_IPI:IPI00112584.3
1	1	Camk2a_IPI:IPI00420725.4
1	1	Smap1_IPI:IPI00127492.1
1	1	Usmg5_IPI:IPI00624653.1
1	1	Slc25a23_IPI:IPI00283600.2
1	1	Atg2a_IPI:IPI00453848.5
1	1	Gm4963_IPI:IPI00115992.1
1	1	Fbxw11_IPI:IPI00473301.4
1	1	Epor_IPI:IPI00408736.1
1	1	D10Wsu52e_IPI:IPI00116850.3
1	1	Gap43_IPI:IPI00128973.1
1	1	Stxbp1_IPI:IPI00415402.3
1	1	Cfl2_IPI:IPI00266188.6
1	1	Cebpz_IPI:IPI00752710.1
1	1	Nptn_IPI:IPI00123831.2
1	1	Arf2_IPI:IPI00135730.1
