# Supplementary material for: Identification of the novel activity-driven interaction between synaptotagmin 1 and presenilin 1 links calcium, synapse, and amyloid beta
Source: BMC Biol. 2016 Mar 31;14:25. doi: 10.1186/s12915-016-0248-3 (PMC4818459; doi:10.1186/s12915-016-0248-3)
Supplement: Additional file 7: — Supporting data values. The file presents individual values recorded in the experiments where n < 6. (XLSX 270 kb) [file 12915_2016_248_MOESM7_ESM.xlsx]

## Sheet: Sheet1
	Figure 1D
	Aβ42 (KCl (-))	Aβ42 (KCl (+))	Aβ40 (KCl (-))	Aβ40 (KCl (+))	Aβ42/40 (KCl (-))	Aβ42/40 (KCl (+))		Highlighted are biological replicates that were obtained within the same experiment (on the same day)
	86.2601	189.115	95.3084	173.159	88.9364	107.32
	113.74	235.62	104.692	200.085	106.758	115.717
	99.9856	123.992	100	110.178	97.8474	110.116
	100	123.835	100	118.647	106.304	115.225
Average	99.9964	168.141	100	150.517	99.9615	112.095
SEM	5.60929	27.242	1.91533	21.6267	4.2076	2.03368
	Figure 3B
	PS1 CTF		Nct		Pen-2
	homogenate	SNS	homogenate	SNS	homogenate	SNS
	100	192.916	100	174.916	100	124.456
	100	193.675	100	215.492	100	154.686
	100	182.327	100	176.391	100	175.191
	100	178.127	100	215.909	100	109.184
Average	100	186.761	100	195.677	100	140.879
SEM	0	3.87194	0	11.5649	0	14.8387
	Figure 4C
	Ca2+ (-)	Ca2+ (+)
	100	358.134
	100	139.327
	100	213.691
	100	311.928
Average	100	255.77
SEM	0	49.127
	Figure 5A
	KCl (-)	KCl (+)		DMSO	A23187
	100	140.537		124.287	234.009
	100	132.132		102.766	175.703
	100	130.339		72.9463	216.192
Average	100	134.336		100	208.635
SEM	0	3.14361		14.8853	17.2505
	Figure 6C
	PC12			CHO
	wt	3D-A	pull-down antibody	wt	3D-A	different pull-down antibodies
	97.9723	50.5265	anti-PS1 CT	100	49.4935	anti-PS1 CT	avrg for 3 antibodies:
	95.5866	37.8316		100	64.9947	anti-PS1 loop	46.2766
	106.412	31.2807		100	24.3415	anti-PS1 NT
				100	89.6892	anti-PS1 CT
				100	54.9209	anti-PS1 loop	60.7491
				100	37.6373	anti-PS1 NT
Average	99.9903	39.8796		100	54.3167
SEM	3.28391	5.64937		0	11.2746
	Figure 7A
	Aβ40	Aβ42	Aβ40	Aβ42	Aβ40	Aβ42	Aβ40	Aβ42
n	parental + Syt1-V5	parental + Syt1-V5	parental + empty	parental + empty	Syt1 KD + Syt1-V5	Syt1 KD + Syt1-V5	Syt1 KD + empty	Syt1 KD + empty
1	111.343	110.486	95.7451	97.3125	59.4637	73.9106	60.3647	69.1738
2	98.5212	100.588	105.195	103.967	69.3249	79.3769	60.3981	73.416
3	132.501	148.281	99.0594	98.72	78.9392	90.3308	59.5929	70.288
4	117.284	118.145	99.1376	94.8104	78.4942	99.2087	61.9739	72.2634
5	121.855	133.315	95.3873	89.3303	69.1087	88.1505	66.7827	83.2562
6			105.475	115.859	69.4777	83.9281	64.7336	77.7969
Average	116.301	122.163	100	100	70.8014	85.8176	62.3077	74.3657
SEM	5.63461	8.43952	1.80721	3.72779	2.94813	3.61462	1.16639	2.15808
	Figure 7B
	Aβ40	Aβ42	Aβ40	Aβ42
	parental	parental	Syt1 KD	Syt1 KD
	103.458	106.63	99.9244	93.9809
	96.542	93.3699	93.0297	94.2943
	113.1	125.329	84.8686	103.15
	86.9001	74.671	91.2701	104.003
Average	100	100	92.2732	98.8571
SEM	5.53121	10.6889	3.09501	2.73109
	Figure 8A
	PS1 NTF/PS1 CTF		Pen-2/PS1 CTF		Aph1al/PS1 CTF
	ctrl	Syt1 KD	ctrl	Syt1 KD	ctrl	Syt1 KD
	100	265.81	100	169.71	100	135.819
	100	167.034	100	150.988	100	107.91
	100	182.528	100	118.189	100	168.231
	100	367.519	100	146.852	100	198.728
Average	100	245.723	100	146.435	100	152.672
SEM	0	46.0283	0	10.6477	0	19.6869
	Figure 8B
	PS1 FL		PS1 NTF		PS1 CTF		Pen-2
	parental	Syt1 KD	parental	Syt1 KD	parental	Syt1 KD	parental	Syt1 KD
	77.1085	91.1532	95.5924	93.006	95.0684	83.3795	107.782	94.386
	100.848	61.5634	101.48	77.9201	99.4163	81.2183	100.877	90.2944
	122.044	64.1629	102.928	80.9946	105.515	86.0021	91.3418	78.8365
	100	91.7595	100	62.7103	100	90.1633	89.9307	63.2827
			123.523	59.6497	111.944	68.1779	86.329	55.2984
			109.864	45.6625	100.818	54.1797	137.483	67.7086
			93.4206	58.7959	98.2531	65.8638	86.2573	50.7311
			73.1926	109.901	88.9852	113.318
Average	100	77.1598	100	73.58	100	80.2878	100	71.5054
SEM	9.17723	8.27211	5.07573	7.41688	2.40079	6.36385	6.93234	6.37435
	Figure 8C
	parental		Syt1 KD			AICD
	Aβ40	Aβ42	Aβ40	Aβ42		parental	Syt1 KD
	81.6255	77.2177	65.392	82.157		66.095	131.535
	118.374	122.782	71.3307	119.994		133.905	127.152
	107.406	125.871	56.7955	50.1407		86.0908	65.4237
	92.5943	74.1287	76.6123	58.9342		113.909	110.322
Average	100	100	67.5326	77.8065		100	108.608
SEM	8.08772	14.0733	4.24983	15.5999		14.9611	15.1033
	Figure 9
	parental +DMSO	Syt1 KD + DMSO	parental + DAPT	Syt1 KD +DAPT
	100	136.295	54.5935	72.0708
	100	123.446	68.3583	93.525
	100	111.824	45.7594	35.5888
	100	97.8077	52.0783	50.804
Average	100	117.343	55.1974	62.9972
SEM	0	8.20822	4.76425	12.6299
	Figure 10A
	APP CTF		sAPPβ
	parental	Syt1 KD	parental	Syt1 KD
	100	100.817	100	44.6365
	100	73.1167	100	109.803
	100	73.242	100	49.969
	100	81.6563	100	36.398
	100	64.0047	100	55.4125
	100	71.7447	100	74.4342
			100	74.5789
			100	96.779
Average	100	77.4302	100	67.7514
SEM	0	5.20741	0	9.14955
	Figure 10B
	APP CTF		sAPPα		sAPPβ
	APP	APP+Syt1-V5	APP	APP+Syt1-V5	APP	APP+Syt1-V5
	99.9001	337.094	25.4854	250.714	76.5463	287.99
	99.9001	147.053	123.81	258.321	100.737	270.469
	102.779	264.981	157.623	266.197	125.113	278.298
	99.9001	127.987	97.6562	141.969	98.912	110.889
	99.9002	138.849	97.6562	137.445	98.912	214.596
	93.9931	96.0376	97.6564	77.507
	103.714	134.67
Average	100.012	178.096	99.9811	188.692	100.044	232.448
SEM	1.17144	33.2608	17.754	32.5952	7.69303	32.9606
	Figure 11A
	immature BACE1		total/immature BACE1
	parental	Syt1 KD	parental	Syt1 KD
	110.732	118.157	110.334	38.2359
	89.2678	127.361	89.0866	35.942
	92.5135	136.619	100.579	48.3138
	109.227	148.707	91.4747	48.9131
	98.2592	119.034	108.525	37.6681
Average	100	129.976	100	41.8146
SEM	4.3277	5.74985	4.31044	2.80282
	Figure 11B
	BACE1 stability
	time [h]	0	2	4	8	24	48
	ctrl	100	104.2	98.98	78.86	43.39	14.62
		100	73.92	55.57	50.8	20.88	7.94
		100	91.34	78.22	40.11	20.75	9.16
		100	68.13	73.61	71.73	50.73	23.84
		100	142.65	128.09	58.51	65.02	29.52
	Syt1 KD	100	78	25.34	45.05	36.33	12.89
		100	95.59	50.21	44.83	18.48	9.21
		100	62.46	42.68	38.07	22.47	9.68
		100	104.93	51.7	51.14	21.71	12.78
		100	79.77	46.87	35.01	15.73	1.17
	Figure 12 B
	PS1
	parental plasma membrane	Syt1 KD plasma membrane	parental total	Syt1 KD total	parental plasma membrane/total	Syt1 KD plasma membrane/total
	100	71.1363	95.0684	83.3795	100	88.6017
	100	75.5841	99.4163	81.2183	100	94.1414
	100	27.0754	105.515	86.0021	100	49.599
	100	61.5432	100	90.1633	100	76.6532
			111.944	68.1779
			100.818	54.1797
			98.2531	65.8638
			88.9852	113.318
Average	100	58.8347	100	80.2878	100	77.2488
SEM	0	10.9843	2.40079	6.36385	0	9.91258
	APP
	parental plasma membrane	Syt1 KD plasma membrane
	100	91.9754
	100	118.923
	100	95.9651
	100	83.9667
	100	97.9134
Average	100	97.7488
SEM	0	5.80884
	BACE1
	parental plasma membrane	Syt1 KD plasma membrane	parental total	Syt1 KD total	parental plasma membrane/total	Syt1 KD plasma membrane/total
	100	49.9751	102.687	52.5511	97.3831	95.098
	100	68.0526	97.8912	53.7692	102.154	126.564
	100	57.9342	99.4216	57.8551	100.582	100.137
	100	52.5677	102.227	58.328	97.8212	90.1243
	100	77.3207	97.7727	48.4174	102.278	159.696
Average	100	61.17	100	54.1842	100.044	114.324
SEM	0	5.08925	1.047	1.82678	1.04294	12.9711
	Additional file 3
	Syt1 KD	Syt1 KD + Syt1-V5	parental	parental + Syt1-V5
	3.8277	53.44	100	191.75
	0.3431	27.252	88.477	161.3
	4.5261	47.352	111.52	134.8
	6.0888			142.07
Average	3.69642	42.6813	99.999	157.48
SEM	1.2136	7.91231	6.65194	12.7177
	Additional file 4
	PS1 stability
	time [h]	0	2	4	8	24	48
	ctrl	100	71.65	80.9	85.52	45.16	31.28
		100	-	-	87.32	65.6	14.48
		100	93.46	79	57.17	29.05	16.29
		100	-	-	92.13	-	78.76
		100	71.31	91.05	95.45	81.92	52.45
	Syt1 KD	100	103.62	88.86	-	79.67	26.32
		100	-	-	-	-	56.91
		100	-	-	96.34	54.88	47.9
		100	-	78.49	77.74	-	43.54
		100	80.02	-	-	-	82.16
	APP stability
	time [min]	0	15	30	45	90
	ctrl	100	106.26	96.8	72.37	42.47
		100	59.27	-	36.13	15.69
		100	-	-	-	83.82
	Syt1 KD	100	81.81	75.08	66.01	26.87
		100	-	101.5	72.13	38.55
		100	104.07	93.06	87.36	47.21
